# Supplementary material for: Contemporary gene flow between wild An. gambiae s.s. and An. arabiensis
Source: Parasit Vectors. 2014 Jul 24;7:345. doi: 10.1186/1756-3305-7-345 (PMC4124135; doi:10.1186/1756-3305-7-345)
Supplement: Supplementary file 2 — Additional file 2: Table S1: SNPs used in the study and associated polymorphism and differentiation statistics. Table S2. Estimated proportion of An. gambiae genome in 353-SNP genotypes using STRUCTURE (mean and stdev of 10 runs). Outliers were classified as those samples >3 absolute deviations from the grand median (calculated separately for each species). Note that hybrids were not included in either median calculation but were classed as outliers based on deviation from either species (An. gambiae median deviations shown). (XLSX 59 KB) [file 13071_2014_1535_MOESM2_ESM.xlsx]

## Sheet: Table S1
Table S1. SNPs used in the study and associated polymorphism and differentiation statistics
SNP name	chr	AGAMP3 position	N_alleles: An. arabiensis	N_alleles: An. gambiae	Heterozygosity: An. arabiensis	Heterozygosity: An. gambiae	FST
2R_57144	2R	57144	1	2	0	0.068048	0.0179028
2R_57758	2R	57758	1	2	0	0.256699	0.0815217
2R_60097	2R	60097	1	2	0	0.477624	0.437387
2R_64898	2R	64898	1	2	0	0.349354	0.1266
2R_1627870	2R	1627870	1	2	0	0.144007	0.0405229
2R_1888295	2R	1888295	2	2	0.0929152	0.481626	0.179439
2R_2531671	2R	2531671	2	2	0.466667	0.501292	0.0238052
2R_2763905	2R	2763905	1	2	0	0.0153055	0.003861
2R_3258589	2R	3258589	1	2	0	0.285181	0.0939227
2R_3441737	2R	3441737	1	2	0	0.129207	0.0358566
2R_3456307	2R	3456307	1	2	0	0.105745	0.0287278
2R_3470980	2R	3470980	2	2	0.437863	0.456201	0.116114
2R_3479010	2R	3479010	2	2	0.047619	0.422382	0.49314
2R_3491989	2R	3491989	2	2	0.483159	0.467677	0.0617536
2R_3492697	2R	3492697	1	2	0	0.44557	0.2
2R_3492932	2R	3492932	1	2	0	0.322013	0.111732
2R_3493273	2R	3493273	1	2	0	0.00502513	0.00125786
2R_3499488	2R	3499488	1	2	0	0.0200486	0.00507614
2R_3499802	2R	3499802	2	2	0.371661	0.482803	0.0315825
2R_3509281	2R	3509281	2	2	0.45	0.337596	0.0155605
2R_3509715	2R	3509715	2	2	0.047619	0.198912	0.030562
2R_3511672	2R	3511672	2	2	0.371661	0.313909	0.322794
2R_3540082	2R	3540082	1	2	0	0.0394922	0.0101523
2R_3551847	2R	3551847	1	2	0	0.106216	0.0288714
2R_3761125	2R	3761125	1	2	0	0.118591	0.0325945
2R_4251882	2R	4251882	1	2	0	0.0773642	0.0205128
2R_5058850	2R	5058850	2	2	0.047619	0.407643	0.12992
2R_5647242	2R	5647242	1	2	0	0.491146	0.273021
2R_6266215	2R	6266215	1	2	0	0.0734297	0.0194049
2R_6353110	2R	6353110	2	2	0.250871	0.495021	0.187582
2R_6677833	2R	6677833	1	2	0	0.466996	0.460674
2R_8926560	2R	8926560	1	2	0	0.0353437	0.00905563
2R_8929089	2R	8929089	1	2	0	0.230411	0.0709117
2R_8933268	2R	8933268	1	2	0	0.207683	0.0623306
2R_8937946	2R	8937946	1	2	0	0.224971	0.0688259
2R_9749750	2R	9749750	2	2	0.500711	0.227738	0.105542
2R_10259071	2R	10259071	2	2	0.384615	0.322655	0.301527
2R_10762687	2R	10762687	1	2	0	0.0101265	0.00254453
2R_11504727	2R	11504727	2	2	0.0974359	0.250426	0.652015
2R_11509282	2R	11509282	2	2	0.0929152	0.307825	0.0481036
2R_11515950	2R	11515950	1	2	0	0.010178	0.00255754
2R_11620835	2R	11620835	1	2	0	0.0348165	0.0089172
2R_13265535	2R	13265535	2	2	0.371661	0.181259	0.0336536
2R_13762737	2R	13762737	1	2	0	0.254184	0.0804598
2R_14259496	2R	14259496	1	2	0	0.166466	0.0478723
2R_14765195	2R	14765195	2	2	0.490754	0.403508	0.107764
2R_15198437	2R	15198437	1	2	0	0.20973	0.0630872
2R_15199638	2R	15199638	2	2	0.05	0.337596	0.0850413
2R_15203191	2R	15203191	1	2	0	0.110216	0.0300654
2R_15762077	2R	15762077	1	2	0	0.170613	0.0492676
2R_16392890	2R	16392890	2	2	0.507549	0.414273	0.0672486
2R_16395908	2R	16395908	1	2	0	0.384606	0.148629
2R_16400306	2R	16400306	2	2	0.45	0.482621	0.0741408
2R_16462230	2R	16462230	1	2	0	0.0541491	0.0140845
2R_16954403	2R	16954403	1	2	0	0.0199486	0.00505051
2R_17479632	2R	17479632	1	2	0	0.477669	0.243243
2R_17483877	2R	17483877	1	2	0	0.489095	0.267516
2R_17484608	2R	17484608	2	2	0.371661	0.152463	0.0446795
2R_17487479	2R	17487479	1	2	0	0.015384	0.00388098
2R_17489259	2R	17489259	1	2	0	0.455692	0.211568
2R_17566822	2R	17566822	2	2	0.0929152	0.497051	0.219785
2R_17581442	2R	17581442	1	2	0	0.101174	0.0273794
2R_17603267	2R	17603267	1	2	0	0.431249	0.185629
2R_17607228	2R	17607228	1	2	0	0.20973	0.0630872
2R_17971369	2R	17971369	1	2	0	0.147407	0.0416107
2R_18511091	2R	18511091	1	2	0	0.145348	0.0409511
2R_18516244	2R	18516244	1	2	0	0.325013	0.661795
2R_18521559	2R	18521559	1	2	0	0.144862	0.0407876
2R_18964323	2R	18964323	1	2	0	0.341404	0.122093
2R_20897059	2R	20897059	1	2	0	0.00502513	0.00125786
2R_21044468	2R	21044468	2	2	0.047619	0.00512821	0.00867153
2R_21049010	2R	21049010	2	2	0.45	0.492541	0.0587745
2R_21050410	2R	21050410	2	2	0.430769	0.330937	0.011028
2R_21054999	2R	21054999	2	2	0.0929152	0.365213	0.527659
2R_21063324	2R	21063324	2	2	0.493612	0.173158	0.127502
2R_21067315	2R	21067315	1	2	0	0.101662	0.0275229
2R_21221887	2R	21221887	1	2	0	0.501266	0.335605
2R_21227092	2R	21227092	1	2	0	0.086579	0.0231362
2R_21227179	2R	21227179	1	2	0	0.141709	0.0397878
2R_21232959	2R	21232959	1	2	0	0.237521	0.0737135
2R_21957746	2R	21957746	2	2	0.285714	0.256368	0.000489049
2R_22472366	2R	22472366	1	2	0	0.132367	0.0368421
2R_22781014	2R	22781014	1	2	0	0.0975545	0.0263158
2R_22785235	2R	22785235	1	2	0	0.153907	0.0437158
2R_22785859	2R	22785859	1	2	0	0.078501	0.0208333
2R_22953545	2R	22953545	2	2	0.511538	0.140391	0.199697
2R_23457053	2R	23457053	1	2	0	0.156652	0.0446194
2R_23965546	2R	23965546	2	2	0.455285	0.223224	0.0596614
2R_24464241	2R	24464241	2	2	0.507824	0.053884	0.334558
2R_24839508	2R	24839508	1	2	0	0.424691	0.179641
2R_24862375	2R	24862375	1	2	0	0.388288	0.151163
2R_24906096	2R	24906096	2	2	0.507549	0.494563	0.000104589
2R_24988365	2R	24988365	1	2	0	0.0493543	0.0127877
2R_26474097	2R	26474097	1	2	0	0.119154	0.0327654
2R_27496107	2R	27496107	1	2	0	0.0149994	0.0037831
2R_27961169	2R	27961169	2	2	0.470383	0.340506	0.185138
2R_28000100	2R	28000100	2	2	0.492308	0.496059	0.00245499
2R_28484824	2R	28484824	1	2	0	0.212255	0.0640114
2R_28493015	2R	28493015	1	2	0	0.455692	0.211568
2R_28493157	2R	28493157	1	2	0	0.00502513	0.00125786
2R_28493387	2R	28493387	1	2	0	0.0493543	0.0127877
2R_28494353	2R	28494353	2	2	0.507692	0.157371	0.248359
2R_28510609	2R	28510609	2	2	0.396051	0.144675	0.0597134
2R_28976843	2R	28976843	1	2	0	0.390679	0.152838
2R_28982411	2R	28982411	1	2	0	0.250227	0.0788382
2R_29081144	2R	29081144	2	2	0.455285	0.462055	0.0940483
2R_29090568	2R	29090568	1	2	0	0.189259	0.809091
2R_29090691	2R	29090691	1	2	0	0.301483	0.10153
2R_29958921	2R	29958921	1	2	0	0.162294	0.0464807
2R_30466192	2R	30466192	2	2	0.047619	0.179641	0.024752
2R_31954305	2R	31954305	2	2	0.05	0.497539	0.254943
2R_31976690	2R	31976690	1	2	0	0.0100754	0.00253165
2R_32667825	2R	32667825	1	2	0	0.0199486	0.00505051
2R_32676160	2R	32676160	2	2	0.176539	0.321424	0.0219863
2R_32677142	2R	32677142	1	2	0	0.437225	0.191358
2R_32677411	2R	32677411	2	2	0.507692	0.488173	0.000965661
2R_32682579	2R	32682579	2	2	0.511034	0.489758	0.00272562
2R_32736812	2R	32736812	1	2	0	0.0149994	0.0037831
2R_32738360	2R	32738360	1	2	0	0.00512821	0.0012837
2R_32746086	2R	32746086	1	2	0	0.340126	0.121387
2R_32972489	2R	32972489	1	2	0	0.299454	0.100559
2R_33576920	2R	33576920	1	2	0	0.153873	0.0437086
2R_33990951	2R	33990951	2	2	0.214866	0.410134	0.363237
2R_36288071	2R	36288071	1	2	0	0.0882737	0.023622
2R_36292949	2R	36292949	2	2	0.396051	0.356144	0.00128874
2R_36324343	2R	36324343	1	2	0	0.501066	0.32437
2R_36324465	2R	36324465	1	2	0	0.330453	0.116147
2R_36324611	2R	36324611	1	2	0	0.255292	0.0809328
2R_36329423	2R	36329423	2	2	0.0555556	0.0513818	2.03058e-05
2R_37482024	2R	37482024	1	2	0	0.139331	0.039031
2R_38959196	2R	38959196	2	2	0.102418	0.213579	0.0148151
2R_39120197	2R	39120197	1	2	0	0.134903	0.0376344
2R_39120634	2R	39120634	1	2	0	0.486627	0.26149
2R_39705574	2R	39705574	1	2	0	0.0727188	0.0192061
2R_39717514	2R	39717514	1	2	0	0.290622	0.0964187
2R_39731306	2R	39731306	1	2	0	0.0252492	0.00641849
2R_39737335	2R	39737335	2	2	0.261538	0.480606	0.0775516
2R_40418851	2R	40418851	2	2	0.430769	0.468337	0.00578687
2R_40481907	2R	40481907	2	2	0.250871	0.495495	0.186187
2R_40487309	2R	40487309	2	2	0.437863	0.361426	0.00683278
2R_40971847	2R	40971847	2	2	0.047619	0.380962	0.111411
2R_42966385	2R	42966385	1	2	0	0.21265	0.0641711
2R_43835522	2R	43835522	1	2	0	0.161066	0.0460705
2R_45768846	2R	45768846	1	2	0	0.357601	0.622951
2R_45773390	2R	45773390	1	2	0	0.448367	0.203053
2R_45778363	2R	45778363	1	2	0	0.390004	0.581781
2R_48258111	2R	48258111	1	2	0	0.224004	0.0684564
2R_48263804	2R	48263804	1	2	0	0.0204587	0.00518135
2R_49762675	2R	49762675	1	2	0	0.204954	0.0613333
2R_50989428	2R	50989428	2	2	0.344948	0.447245	0.0185299
2R_50992570	2R	50992570	1	2	0	0.139742	0.0391645
2R_50992680	2R	50992680	1	2	0	0.0255068	0.00648508
2R_50992808	2R	50992808	1	2	0	0.486485	0.414286
2R_51215587	2R	51215587	1	2	0	0.475117	0.443223
2R_51215825	2R	51215825	2	2	0.250871	0.413539	0.327904
2R_51216912	2R	51216912	1	2	0	0.0704417	0.0185676
2R_51217441	2R	51217441	1	2	0	0.186102	0.0545939
2R_51218022	2R	51218022	2	2	0.511034	0.425457	0.0305726
2R_51671616	2R	51671616	2	2	0.507549	0.482982	0.0023383
2R_51671751	2R	51671751	1	2	0	0.475628	0.239875
2R_51677289	2R	51677289	1	2	0	0.501209	0.328881
2R_53205604	2R	53205604	1	2	0	0.00502513	0.00125786
2R_53216207	2R	53216207	1	2	0	0.325013	0.113287
2R_55503410	2R	55503410	2	2	0.0929152	0.416914	0.10769
2R_55505942	2R	55505942	2	2	0.501742	0.481714	0.0290442
2R_55506084	2R	55506084	2	2	0.455285	0.0150748	0.485971
2R_55513410	2R	55513410	1	2	0	0.389416	0.582505
2R_55870125	2R	55870125	1	2	0	0.0251224	0.0063857
2R_59757178	2R	59757178	1	2	0	0.499994	0.356048
2R_59842039	2R	59842039	1	2	0	0.208815	0.0627503
2R_60705841	2R	60705841	1	2	0	0.144007	0.0405229
2L_2358581	2L	2358581	1	2	0	0.0200486	0.00507614
2L_2359384	2L	2359384	1	2	0	0.0100249	0.00251889
2L_2390395	2L	2390395	1	2	0	0.500449	0.351443
2L_2402689	2L	2402689	1	2	0	0.495915	0.288815
2L_2402774	2L	2402774	2	2	0.385714	0.0346443	0.11652
2L_2422652	2L	2422652	1	2	0	0.0100249	0.00251889
2L_2429248	2L	2429248	2	2	0.437863	0.497938	0.023664
2L_2431005	2L	2431005	2	1	0.047619	0	0.0120482
2L_5775064	2L	5775064	1	2	0	0.290816	0.0965035
2L_12651349	2L	12651349	1	2	0	0.208815	0.0627503
2L_12659228	2L	12659228	2	2	0.344948	0.029771	0.0977179
2L_12659428	2L	12659428	1	2	0	0.337628	0.12
2L_13000865	2L	13000865	1	2	0	0.325013	0.113287
2L_14704715	2L	14704715	1	2	0	0.436431	0.190551
2L_14709512	2L	14709512	1	2	0	0.0251224	0.0063857
2L_14710215	2L	14710215	1	2	0	0.318988	0.110181
2L_14712644	2L	14712644	1	2	0	0.193221	0.0571049
2L_14714698	2L	14714698	1	2	0	0.461565	0.218989
2L_14716972	2L	14716972	1	2	0	0.104705	0.0284238
2L_14719757	2L	14719757	1	2	0	0.377201	0.143678
2L_15361470	2L	15361470	2	2	0.0526316	0.501266	0.289286
2L_18084523	2L	18084523	1	2	0	0.00515464	0.00129032
2L_18107099	2L	18107099	1	2	0	0.00502513	0.00125786
2L_18109893	2L	18109893	2	2	0.0929152	0.0349905	0.00704509
2L_18350293	2L	18350293	2	2	0.483159	0.298274	0.199063
2L_18351890	2L	18351890	1	2	0	0.22125	0.0674003
2L_18781650	2L	18781650	2	2	0.14936	0.257768	0.012913
2L_19666297	2L	19666297	2	2	0.05	0.086579	0.0030187
2L_20193257	2L	20193257	1	2	0	0.16907	0.0487484
2L_20197862	2L	20197862	1	2	0	0.0100754	0.00253165
2L_20198029	2L	20198029	1	2	0	0.499931	0.357143
2L_20287940	2L	20287940	2	2	0.357692	0.342129	6.55564e-05
2L_20288132	2L	20288132	2	2	0.483159	0.499361	0.0227165
2L_20297682	2L	20297682	2	2	0.501282	0.390679	0.0985235
2L_20297841	2L	20297841	1	2	0	0.231447	0.0713324
2L_20308576	2L	20308576	1	2	0	0.463828	0.467213
2L_20455257	2L	20455257	1	2	0	0.422262	0.177515
2L_20460163	2L	20460163	1	2	0	0.0150748	0.00380228
2L_20461482	2L	20461482	1	2	0	0.0491121	0.0127226
2L_20468922	2L	20468922	1	2	0	0.25993	0.0828729
2L_20531329	2L	20531329	1	2	0	0.0251224	0.0063857
2L_21616878	2L	21616878	1	2	0	0.492703	0.277689
2L_22292554	2L	22292554	2	2	0.047619	0.452725	0.171049
2L_22296611	2L	22296611	1	2	0	0.480808	0.249211
2L_22299610	2L	22299610	1	2	0	0.493275	0.279483
2L_22307407	2L	22307407	1	2	0	0.455559	0.211356
2L_22318179	2L	22318179	1	2	0	0.490614	0.271565
2L_22318263	2L	22318263	1	2	0	0.45631	0.212308
2L_22318329	2L	22318329	1	2	0	0.411505	0.16847
2L_22320154	2L	22320154	1	2	0	0.395733	0.156398
2L_22688837	2L	22688837	1	2	0	0.356341	0.130682
2L_23641781	2L	23641781	1	2	0	0.235808	0.0730337
2L_24868617	2L	24868617	1	2	0	0.457574	0.213836
2L_24940524	2L	24940524	2	2	0.0974359	0.242898	0.0239775
2L_25636722	2L	25636722	2	2	0.224359	0.465499	0.0785589
2L_25637857	2L	25637857	2	2	0.214866	0.391155	0.0345766
2L_26137692	2L	26137692	2	2	0.135889	0.266976	0.598028
2L_26141371	2L	26141371	1	2	0	0.0445339	0.0114943
2L_26335027	2L	26335027	1	2	0	0.485895	0.25974
2L_26621242	2L	26621242	1	2	0	0.330218	0.116006
2L_27817480	2L	27817480	1	2	0	0.34339	0.123209
2L_28508080	2L	28508080	1	2	0	0.273977	0.0889193
2L_28514306	2L	28514306	2	2	0.483159	0.369568	0.0219212
2L_28519760	2L	28519760	1	2	0	0.104705	0.0284238
2L_28520071	2L	28520071	1	2	0	0.395384	0.156204
2L_28538317	2L	28538317	2	2	0.470383	0.497882	0.0342443
2L_28545080	2L	28545080	1	2	0	0.169291	0.0488145
2L_28772578	2L	28772578	1	2	0	0.483931	0.255521
2L_29323446	2L	29323446	1	2	0	0.0394922	0.0101523
2L_30325359	2L	30325359	2	2	0.047619	0.424015	0.142994
2L_30327385	2L	30327385	1	2	0	0.228922	0.0703448
2L_30881715	2L	30881715	2	2	0.501742	0.501247	0.00477553
2L_31250130	2L	31250130	1	2	0	0.0203546	0.00515464
2L_32362341	2L	32362341	1	2	0	0.401763	0.160902
2L_35301705	2L	35301705	1	2	0	0.479125	0.246006
2L_35664272	2L	35664272	1	2	0	0.17298	0.0500677
2L_36061582	2L	36061582	1	2	0	0.0394922	0.0101523
2L_36952245	2L	36952245	1	2	0	0.435354	0.189522
2L_37283607	2L	37283607	1	2	0	0.420661	0.176119
2L_37294650	2L	37294650	1	2	0	0.321424	0.111425
2L_37296985	2L	37296985	2	2	0.443812	0.402028	0.165667
2L_37297747	2L	37297747	2	2	0.047619	0.41406	0.134871
2L_37305262	2L	37305262	1	2	0	0.139999	0.0392422
2L_37541199	2L	37541199	1	2	0	0.0994902	0.0268817
2L_38271086	2L	38271086	2	2	0.0929152	0.446735	0.13349
2L_38314075	2L	38314075	1	2	0	0.499709	0.30897
2L_38329174	2L	38329174	1	2	0	0.486341	0.2608
2L_39016142	2L	39016142	1	2	0	0.0443148	0.0114358
2L_39385447	2L	39385447	1	2	0	0.491856	0.275081
2L_39754802	2L	39754802	1	2	0	0.00502513	0.00125786
2L_39903059	2L	39903059	1	2	0	0.48359	0.254777
2L_39904402	2L	39904402	1	2	0	0.47956	0.246835
2L_40142288	2L	40142288	1	2	0	0.490305	0.270665
2L_40235574	2L	40235574	1	2	0	0.00502513	0.00125786
2L_40253096	2L	40253096	1	2	0	0.451021	0.206061
2L_41263469	2L	41263469	1	2	0	0.205856	0.0616622
2L_41275630	2L	41275630	1	2	0	0.175531	0.0509383
2L_41297308	2L	41297308	1	2	0	0.258844	0.0824176
2L_42398244	2L	42398244	1	2	0	0.100211	0.0270968
2L_42404009	2L	42404009	1	2	0	0.414651	0.171032
2L_42410465	2L	42410465	1	2	0	0.346554	0.125
2L_43049761	2L	43049761	1	2	0	0.0100249	0.00251889
2L_44472942	2L	44472942	2	2	0.0526316	0.0549601	3.36535e-05
2L_44491625	2L	44491625	1	2	0	0.474155	0.237316
2L_44634338	2L	44634338	1	2	0	0.393044	0.577689
2L_44645329	2L	44645329	2	2	0.430769	0.499907	0.0530012
2L_46852026	2L	46852026	1	2	0	0.166893	0.048011
2L_46964503	2L	46964503	1	2	0	0.414791	0.171171
2L_47468919	2L	47468919	1	2	0	0.237145	0.0735695
3R_1312642	3R	1312642	1	2	0	0.158097	0.0450928
3R_1330260	3R	1330260	1	2	0	0.223133	0.0681199
3R_2784330	3R	2784330	2	2	0.184615	0.0962128	0.00878971
3R_2790253	3R	2790253	1	2	0	0.0100249	0.00251889
3R_2796971	3R	2796971	1	2	0	0.384702	0.148688
3R_2804103	3R	2804103	2	2	0.214866	0.192123	0.000341976
3R_3804711	3R	3804711	1	2	0	0.127989	0.0354796
3R_4321341	3R	4321341	2	2	0.250871	0.189259	0.00320288
3R_4321636	3R	4321636	1	2	0	0.231447	0.0713324
3R_4323717	3R	4323717	2	2	0.135889	0.28404	0.0232127
3R_4325106	3R	4325106	1	2	0	0.291779	0.0969529
3R_4328545	3R	4328545	1	2	0	0.0491121	0.0127226
3R_4329975	3R	4329975	1	2	0	0.06838	0.0179949
3R_4384732	3R	4384732	1	2	0	0.313378	0.107345
3R_5716755	3R	5716755	2	2	0.470383	0.357601	0.171205
3R_6897011	3R	6897011	1	2	0	0.330722	0.116279
3R_6901774	3R	6901774	2	2	0.371661	0.217402	0.0220631
3R_6902665	3R	6902665	1	2	0	0.127388	0.0352941
3R_6903717	3R	6903717	2	2	0.341394	0.486485	0.146967
3R_6905344	3R	6905344	1	2	0	0.0248725	0.00632111
3R_6907363	3R	6907363	2	2	0.511538	0.340877	0.101506
3R_6912468	3R	6912468	2	2	0.483159	0.497601	0.00598345
3R_6914706	3R	6914706	1	2	0	0.356341	0.130682
3R_6916446	3R	6916446	2	2	0.470383	0.470868	0.0707691
3R_6929142	3R	6929142	1	2	0	0.0199486	0.00505051
3R_6929361	3R	6929361	2	2	0.371661	0.492032	0.112986
3R_6933885	3R	6933885	2	2	0.512195	0.444439	0.0291746
3R_6939131	3R	6939131	1	2	0	0.424691	0.179641
3R_6939194	3R	6939194	1	2	0	0.148811	0.0420624
3R_6970580	3R	6970580	2	2	0.437863	0.425274	0.148392
3R_6977182	3R	6977182	1	2	0	0.489758	0.269231
3R_6977300	3R	6977300	2	2	0.511034	0.461806	0.0139471
3R_7621685	3R	7621685	1	2	0	0.116323	0.0319001
3R_9725053	3R	9725053	1	2	0	0.104705	0.0284238
3R_9727911	3R	9727911	2	2	0.501742	0.366805	0.0394837
3R_9864640	3R	9864640	1	2	0	0.402028	0.161094
3R_9911823	3R	9911823	2	2	0.507692	0.42788	0.0212083
3R_9911990	3R	9911990	2	2	0.483159	0.477796	0.0516691
3R_9912044	3R	9912044	1	2	0	0.45112	0.206154
3R_9921698	3R	9921698	1	2	0	0.399196	0.15899
3R_9923311	3R	9923311	1	2	0	0.0100249	0.00251889
3R_9924675	3R	9924675	2	2	0.462304	0.469301	0.0808263
3R_9926264	3R	9926264	1	2	0	0.369455	0.138686
3R_9929300	3R	9929300	1	2	0	0.00502513	0.00125786
3R_10718060	3R	10718060	2	2	0.455285	0.440996	5.07614e-05
3R_10728548	3R	10728548	1	2	0	0.353161	0.128799
3R_10734591	3R	10734591	2	2	0.344948	0.293875	0.00204126
3R_10742675	3R	10742675	2	2	0.250871	0.384606	0.362899
3R_10872121	3R	10872121	1	2	0	0.315152	0.108225
3R_10873856	3R	10873856	2	2	0.214866	0.428148	0.0536453
3R_14809085	3R	14809085	2	2	0.261538	0.271486	0.474152
3R_15231713	3R	15231713	1	2	0	0.501233	0.337907
3R_19045029	3R	19045029	2	2	0.284553	0.493348	0.169324
3R_24751681	3R	24751681	1	2	0	0.0690537	0.0181818
3R_25554663	3R	25554663	2	2	0.418118	0.177221	0.393694
3R_25562656	3R	25562656	1	2	0	0.148248	0.0418848
3R_25563295	3R	25563295	1	2	0	0.0248725	0.00632111
3R_25563843	3R	25563843	1	2	0	0.261284	0.0834473
3R_26645961	3R	26645961	1	2	0	0.476266	0.440585
3R_28364846	3R	28364846	1	2	0	0.00502513	0.00125786
3R_28590444	3R	28590444	1	2	0	0.053884	0.0140127
3R_28591271	3R	28591271	1	2	0	0.0360721	0.00924703
3R_28594374	3R	28594374	1	2	0	0.339633	0.644628
3R_28598793	3R	28598793	1	2	0	0.36552	0.136232
3R_28601110	3R	28601110	1	2	0	0.225233	0.068917
3R_28601487	3R	28601487	1	2	0	0.189746	0.0558659
3R_29226245	3R	29226245	1	2	0	0.260205	0.0829932
3R_29226631	3R	29226631	2	2	0.0929152	0.455395	0.40074
3R_29376537	3R	29376537	1	2	0	0.0204587	0.00518135
3R_31782717	3R	31782717	2	2	0.396051	0.486496	0.0258681
3R_31848306	3R	31848306	2	2	0.0929152	0.491551	0.201171
3R_34267547	3R	34267547	1	2	0	0.0819842	0.0218228
3R_35052886	3R	35052886	1	2	0	0.438614	0.192771
3R_35603981	3R	35603981	1	2	0	0.109374	0.0298103
3R_36686802	3R	36686802	1	2	0	0.167232	0.0481283
3R_36690850	3R	36690850	2	2	0.474603	0.459522	0.0802153
3R_38076728	3R	38076728	1	2	0	0.137538	0.862069
3R_38982941	3R	38982941	2	2	0.355556	0.319589	0.335188
3R_38995263	3R	38995263	1	2	0	0.483311	0.423459
3R_38995520	3R	38995520	1	2	0	0.0980314	0.026455
3R_39959677	3R	39959677	2	2	0.0526316	0.0150748	0.00527038
3R_41876174	3R	41876174	1	2	0	0.493832	0.389771
3R_42052169	3R	42052169	1	2	0	0.192683	0.0569106
3R_42057779	3R	42057779	2	2	0.483159	0.501259	0.0149865
3R_43784281	3R	43784281	1	2	0	0.407643	0.165447
3R_45682475	3R	45682475	1	2	0	0.394503	0.155556
3R_45849667	3R	45849667	1	2	0	0.21646	0.0655957
3R_45852632	3R	45852632	1	2	0	0.189259	0.0557029
3R_45853824	3R	45853824	1	2	0	0.00502513	0.00125786
3R_45853946	3R	45853946	2	2	0.512195	0.342481	0.0860003
3R_47048172	3R	47048172	1	2	0	0.456459	0.212329
3R_47052216	3R	47052216	1	2	0	0.429824	0.18429
3R_47053506	3R	47053506	1	2	0	0.454303	0.209877
3R_47589557	3R	47589557	1	2	0	0.405059	0.163418
3R_48120339	3R	48120339	1	1	0	0	1
3R_48123530	3R	48123530	2	2	0.490754	0.364997	0.137287
3R_48123722	3R	48123722	1	2	0	0.369568	0.608081
3R_48654411	3R	48654411	1	2	0	0.0300694	0.00767263
3R_48654954	3R	48654954	1	2	0	0.156652	0.0446194
3R_48658948	3R	48658948	1	2	0	0.482982	0.253543
3R_52001493	3R	52001493	1	2	0	0.0443148	0.0114358
3L_1916607	3L	1916607	1	2	0	0.290622	0.0964187
3L_1920408	3L	1920408	1	2	0	0.497234	0.29432
3L_1920684	3L	1920684	1	2	0	0.205856	0.0616622
3L_2477317	3L	2477317	1	2	0	0.131134	0.0364583
3L_2486016	3L	2486016	1	2	0	0.0199486	0.00505051
3L_2489381	3L	2489381	2	2	0.0929152	0.500962	0.246465
3L_2781888	3L	2781888	1	2	0	0.501061	0.324415
3L_2782684	3L	2782684	1	2	0	0.00502513	0.00125786
3L_2783190	3L	2783190	1	2	0	0.300305	0.690021
3L_2783664	3L	2783664	2	2	0.0526316	0.497475	0.328302
3L_2784192	3L	2784192	1	2	0	0.498411	0.300654
3L_2784414	3L	2784414	1	2	0	0.499089	0.363322
3L_2951992	3L	2951992	1	2	0	0.410467	0.553785
3L_2952076	3L	2952076	1	2	0	0.317146	0.109244
3L_2952350	3L	2952350	1	2	0	0.0299194	0.00763359
3L_2957613	3L	2957613	2	2	0.047619	0.308909	0.0724443
3L_2970728	3L	2970728	1	2	0	0.413562	0.170111
3L_4109048	3L	4109048	2	2	0.176539	0.404488	0.0561412
3L_5055981	3L	5055981	1	2	0	0.370835	0.139568
3L_5059617	3L	5059617	1	2	0	0.132367	0.0368421
3L_5255458	3L	5255458	1	2	0	0.0249968	0.00635324
3L_5259533	3L	5259533	1	2	0	0.173942	0.0503979
3L_5261398	3L	5261398	1	2	0	0.197157	0.0585106
3L_5266881	3L	5266881	1	2	0	0.41406	0.170588
3L_5267800	3L	5267800	1	2	0	0.431249	0.185629
3L_5278422	3L	5278422	1	2	0	0.177221	0.0515192
3L_5283499	3L	5283499	1	2	0	0.140391	0.0393701
3L_5576966	3L	5576966	1	2	0	0.198031	0.8
3L_5577341	3L	5577341	1	2	0	0.123002	0.0339426
3L_5582155	3L	5582155	1	2	0	0.47274	0.23511
3L_5582277	3L	5582277	1	2	0	0.315937	0.108635
3L_6004918	3L	6004918	1	2	0	0.320202	0.110799
3L_6566450	3L	6566450	1	2	0	0.32871	0.11522
3L_7904530	3L	7904530	1	2	0	0.243447	0.076087
3L_7954220	3L	7954220	1	2	0	0.364353	0.135521
3L_9067522	3L	9067522	1	2	0	0.346247	0.124821
3L_9068873	3L	9068873	1	2	0	0.448894	0.49434
3L_9810941	3L	9810941	1	2	0	0.0773642	0.0205128
3L_10786796	3L	10786796	2	2	0.344948	0.466294	0.178807
3L_10797065	3L	10797065	1	2	0	0.06838	0.0179949
3L_12779319	3L	12779319	1	2	0	0.499719	0.358491
3L_12787223	3L	12787223	1	2	0	0.48403	0.421245
3L_12793545	3L	12793545	1	2	0	0.362971	0.616327
3L_12922538	3L	12922538	2	2	0.176539	0.398146	0.0526829
3L_12934804	3L	12934804	1	2	0	0.498019	0.370052
3L_13843821	3L	13843821	2	2	0.384615	0.300305	0.322446
3L_13843887	3L	13843887	1	2	0	0.468328	0.228346
3L_15520458	3L	15520458	1	2	0	0.323232	0.11236
3L_15771823	3L	15771823	2	2	0.135889	0.290622	0.0251698
3L_20627932	3L	20627932	1	2	0	0.272794	0.0883978
3L_20692583	3L	20692583	1	2	0	0.219321	0.0666667
3L_21990822	3L	21990822	1	2	0	0.195822	0.0580297
3L_22024723	3L	22024723	1	2	0	0.0493543	0.0127877
3L_25042096	3L	25042096	1	2	0	0.0878438	0.0234987
3L_25785515	3L	25785515	1	2	0	0.383601	0.147929
3L_26087322	3L	26087322	1	2	0	0.0642909	0.0168612
3L_26088028	3L	26088028	1	2	0	0.354878	0.129815
3L_26088722	3L	26088722	2	2	0.214866	0.294626	0.00707425
3L_28010366	3L	28010366	2	2	0.480769	0.500989	0.0126724
3L_28014541	3L	28014541	1	2	0	0.489756	0.404412
3L_33264646	3L	33264646	1	2	0	0.423913	0.178947
3L_33859337	3L	33859337	1	2	0	0.0781183	0.0207254
3L_34554560	3L	34554560	2	2	0.05	0.428355	0.145137
3L_35006047	3L	35006047	2	2	0.493612	0.355736	0.137144
3L_35015420	3L	35015420	2	2	0.371661	0.0819842	0.0790738
3L_35024059	3L	35024059	2	2	0.455285	0.49966	0.0388878
3L_35037483	3L	35037483	2	2	0.047619	0.375949	0.555788
3L_35045298	3L	35045298	2	2	0.214866	0.460134	0.07793
3L_35060146	3L	35060146	1	2	0	0.00502513	0.00125786
3L_38353813	3L	38353813	2	2	0.05	0.118033	0.00851555
3L_39809907	3L	39809907	2	2	0.492308	0.246638	0.0830252
3L_39812106	3L	39812106	1	2	0	0.215319	0.0651558
3L_39819923	3L	39819923	2	2	0.45	0.465276	0.0018566
3L_39820058	3L	39820058	1	2	0	0.301483	0.10153
3L_39837314	3L	39837314	1	2	0	0.00502513	0.00125786
3L_39841951	3L	39841951	2	2	0.511034	0.50107	0.000185322
3L_40263177	3L	40263177	2	2	0.430769	0.408266	0.000286041
3L_41307946	3L	41307946	1	2	0	0.00502513	0.00125786
3L_41313534	3L	41313534	1	2	0	0.0400856	0.0103093
3L_41730507	3L	41730507	1	2	0	0.181259	0.0529101
3L_41734448	3L	41734448	1	2	0	0.482007	0.251572

## Sheet: Table S2
Table S2. Estimated proportion of An. gambiae genome in 353-SNP genotypes using STRUCTURE (mean and stdev of 10 runs). Outliers were classified as those samples >3 absolute deviations from the grand median (calculated separately for each species). Note that hybrids were not included in either median calculation but were classed as outliers based on deviation from either species (An. gambiae media…
IGS & SINE	sample name	mean proportion of An. gambiae	st. dev. proportion	abs_dev of proportion from grand median	outlier (1=yes)
An. arabiensis	q1_E1_r	0.0008	0.000421637	0.0002	0
An. arabiensis	q1_B2_r	0.0009	0.000316228	0.0001	0
An. arabiensis	q1_E2	0.0004	0.000516398	0.0006	0
An. arabiensis	q1_G2	0.001	2.2857e-19	0	0
An. arabiensis	q1_A3	0.001	2.2857e-19	0	0
An. arabiensis	q1_D3	0.0013	0.000483046	0.0003	0
An. arabiensis	q1_G3	0.0021	0.000316228	0.0011	1
An. arabiensis	q1_B4	0.001	2.2857e-19	0	0
An. arabiensis	q1_C4	0	0	0.001	0
An. arabiensis	q1_D4	0.001	2.2857e-19	0	0
An. arabiensis	q1_E5	0.0001	0.000316228	0.0009	0
An. arabiensis	q1_C6	0.001	2.2857e-19	0	0
An. arabiensis	q1_E6	0.001	2.2857e-19	0	0
An. arabiensis	Uga_899	0.0081	0.000875595	0.0071	1
An. arabiensis	Uga_1430	0.0012	0.000421637	0.0002	0
An. arabiensis	E41_sus_1	0.0011	0.000316228	0.0001	0
An. arabiensis	Uga_726	0.0008	0.000421637	0.0002	0
An. arabiensis	Uga_1122	0.0005	0.000527046	0.0005	0
An. arabiensis	Uga_1310	0.0001	0.000316228	0.0009	0
An. arabiensis	Uga_1333	0.0012	0.000421637	0.0002	0
An. arabiensis	Uga_1383	0.001	2.2857e-19	0	0
An. gambiae	Uga_279	0.9983	0.000483046	0.0018	0
An. gambiae	Uga_521	0.9913	0.00188856	0.0052	0
An. gambiae	Uga_786	0.9983	0.000483046	0.0018	0
An. gambiae	Uga_822	0.9593	0.00600093	0.0372	1
An. gambiae	Uga_955	0.9972	0.000632456	0.0007	0
An. gambiae	Uga_965	0.9975	0.000707107	0.001	0
An. gambiae	Uga_968	0.9967	0.000823273	0.0002	0
An. gambiae	Uga_1101	0.9943	0.00105935	0.0022	0
An. gambiae	Uga_1253	0.9933	0.00133749	0.0032	0
An. gambiae	Uga_1320	0.9891	0.00246982	0.0074	0
An. gambiae	Uga_1641	0.9973	0.000823273	0.0008	0
An. gambiae	Uga_1778	0.9924	0.00206559	0.0041	0
An. gambiae	Uga_1783	0.9986	0.000516398	0.0021	0
An. gambiae	Uga_1017	0.9984	0.000516398	0.0019	0
An. gambiae	Uga_1212	0.9909	0.00185293	0.0056	0
An. gambiae	Uga_1222	0.9907	0.00231181	0.0058	0
An. gambiae	Uga_1246	0.9984	0.000516398	0.0019	0
An. gambiae	Uga_1305	0.9972	0.000632456	0.0007	0
An. gambiae	Uga_1356	0.9888	0.00193218	0.0077	0
An. gambiae	Uga_1471	0.9977	0.000483046	0.0012	0
An. gambiae	Uga_1842	0.9976	0.000699206	0.0011	0
An. gambiae	Uga_1852	0.9965	0.000707107	0	0
An. gambiae	Uga_484	0.9972	0.000632456	0.0007	0
An. gambiae	Uga_861	0.9942	0.00113529	0.0023	0
An. gambiae	Uga_969	0.985	0.00326599	0.0115	1
An. gambiae	Uga_85	0.9977	0.000823273	0.0012	0
An. gambiae	Uga_197	0.9784	0.00592921	0.0181	1
An. gambiae	Uga_254	0.9971	0.000737865	0.0006	0
An. gambiae	Uga_255	0.9952	0.00113529	0.0013	0
An. gambiae	Uga_281	0.9983	0.000483046	0.0018	0
An. gambiae	Uga_289	0.9974	0.000516398	0.0009	0
An. gambiae	Uga_292	0.9912	0.00168655	0.0053	0
An. gambiae	Uga_447	0.999	0	0.0025	0
An. gambiae	Uga_456	0.9954	0.00117379	0.0011	0
An. gambiae	Uga_476	0.999	0	0.0025	0
An. gambiae	Uga_527	0.9938	0.0010328	0.0027	0
An. gambiae	Uga_565	0.9983	0.000483046	0.0018	0
An. gambiae	Uga_579	0.9945	0.00158114	0.002	0
An. gambiae	Uga_594	0.9691	0.00617252	0.0274	1
An. gambiae	Uga_598	0.9971	0.000737865	0.0006	0
An. gambiae	Uga_610	0.9955	0.000971825	0.001	0
An. gambiae	Uga_723	0.9973	0.000674949	0.0008	0
An. gambiae	Uga_773	0.9963	0.000674949	0.0002	0
An. gambiae	Uga_774	0.9967	0.000948683	0.0002	0
An. gambiae	Uga_798	0.9981	0.000567646	0.0016	0
An. gambiae	Uga_837	0.9928	0.00147573	0.0037	0
An. gambiae	Uga_850	0.9975	0.000707107	0.001	0
An. gambiae	Uga_866	0.9952	0.000918937	0.0013	0
An. gambiae	Uga_935	0.9668	0.00755425	0.0297	1
An. gambiae	Uga_952	0.9983	0.000483046	0.0018	0
An. gambiae	Uga_956	0.9979	0.000737865	0.0014	0
An. gambiae	Uga_957	0.9936	0.00177639	0.0029	0
An. gambiae	Uga_977	0.9974	0.000699206	0.0009	0
An. gambiae	Uga_989	0.9948	0.00139841	0.0017	0
An. gambiae	Uga_1002	0.997	0.000666667	0.0005	0
An. gambiae	Uga_1007	0.9924	0.00117379	0.0041	0
An. gambiae	Uga_1025	0.9966	0.00107497	0.0001	0
An. gambiae	Uga_1100	0.9983	0.000483046	0.0018	0
An. gambiae	Uga_1103	0.9972	0.000632456	0.0007	0
An. gambiae	Uga_1110	0.9942	0.00113529	0.0023	0
An. gambiae	Uga_1118	0.9889	0.00233095	0.0076	0
An. gambiae	Uga_1134	0.9965	0.000707107	0	0
An. gambiae	Uga_1209	0.9983	0.000483046	0.0018	0
An. gambiae	Uga_1254	0.9983	0.000483046	0.0018	0
An. gambiae	Uga_1297	0.9974	0.000699206	0.0009	0
An. gambiae	Uga_1315	0.9855	0.00283823	0.011	1
An. gambiae	Uga_1336	0.9985	0.000527046	0.002	0
An. gambiae	Uga_1344	0.9982	0.000421637	0.0017	0
An. gambiae	Uga_1395	0.9968	0.000918937	0.0003	0
An. gambiae	Uga_1423	0.9955	0.000707107	0.001	0
An. gambiae	Uga_1480	0.9863	0.00271006	0.0102	1
An. gambiae	Uga_1557	0.9951	0.00137032	0.0014	0
An. gambiae	Uga_1600	0.9927	0.00176698	0.0038	0
An. gambiae	Uga_1634	0.9957	0.00105935	0.0008	0
An. gambiae	Uga_1644	0.9981	0.000316228	0.0016	0
An. gambiae	Uga_1646	0.9928	0.00147573	0.0037	0
An. gambiae	Uga_1801	0.9965	0.00108012	0	0
An. gambiae	Uga_1843	0.9981	0.000567646	0.0016	0
An. gambiae	Uga_1877	0.9972	0.000788811	0.0007	0
An. gambiae	Uga_3003	0.9721	0.00502107	0.0244	1
An. gambiae	Uga_1006	0.9975	0.000707107	0.001	0
An. gambiae	Uga_1016	0.9024	0.0118622	0.0941	1
An. gambiae	Uga_1318	0.9983	0.000483046	0.0018	0
An. gambiae	Uga_1361	0.995	0.00105409	0.0015	0
An. gambiae	Uga_1386	0.9968	0.000918937	0.0003	0
An. gambiae	Uga_1579	0.9952	0.00131656	0.0013	0
An. gambiae	Uga_1850	0.9929	0.00137032	0.0036	0
An. gambiae	Uga_1946	0.9982	0.000632456	0.0017	0
An. gambiae	Uga_810	0.984	0.00286744	0.0125	1
An. gambiae	Uga_911	0.9982	0.000421637	0.0017	0
An. gambiae	Uga_937	0.9966	0.000843274	0.0001	0
An. gambiae	Uga_963	0.9925	0.00158114	0.004	0
An. gambiae	Uga_973	0.9972	0.000632456	0.0007	0
An. gambiae	Uga_54	0.9957	0.000948683	0.0008	0
An. gambiae	Uga_228	0.9813	0.00405654	0.0152	1
An. gambiae	Uga_261	0.9949	0.0011005	0.0016	0
An. gambiae	Uga_291	0.9872	0.00297396	0.0093	1
An. gambiae	Uga_400	0.9985	0.000527046	0.002	0
An. gambiae	Uga_435	0.9942	0.00161933	0.0023	0
An. gambiae	Uga_448	0.9984	0.000516398	0.0019	0
An. gambiae	Uga_464	0.9965	0.00108012	2.22045e-16	0
An. gambiae	Uga_519	0.9938	0.0010328	0.0027	0
An. gambiae	Uga_540	0.984	0.00349603	0.0125	1
An. gambiae	Uga_593	0.9983	0.000483046	0.0018	0
An. gambiae	Uga_615	0.9981	0.000737865	0.0016	0
An. gambiae	Uga_619	0.9949	0.00137032	0.0016	0
An. gambiae	Uga_701	0.9987	0.000483046	0.0022	0
An. gambiae	Uga_781	0.9936	0.0013499	0.0029	0
An. gambiae	Uga_787	0.9981	0.000875595	0.0016	0
An. gambiae	Uga_788	0.9912	0.00239444	0.0053	0
An. gambiae	Uga_808	0.9973	0.000483046	0.0008	0
An. gambiae	Uga_907	0.9964	0.000699206	0.0001	0
An. gambiae	Uga_909	0.998	0.000666667	0.0015	0
An. gambiae	Uga_917	0.9953	0.000823273	0.0012	0
An. gambiae	Uga_921	0.9926	0.00195505	0.0039	0
An. gambiae	Uga_984	0.9937	0.00156702	0.0028	0
An. gambiae	Uga_1051	0.9942	0.00113529	0.0023	0
An. gambiae	Uga_1266	0.9964	0.00107497	0.0001	0
An. gambiae	Uga_1267	0.9877	0.00216282	0.0088	1
An. gambiae	Uga_1285	0.9946	0.000966092	0.0019	0
An. gambiae	Uga_1370	0.9946	0.00117379	0.0019	0
An. gambiae	Uga_1402	0.9985	0.000527046	0.002	0
An. gambiae	Uga_1581	0.9985	0.000527046	0.002	0
An. gambiae	Uga_1591	0.9965	0.000971825	0	0
An. gambiae	Uga_1595	0.9984	0.000516398	0.0019	0
An. gambiae	Uga_1671	0.9921	0.00152388	0.0044	0
An. gambiae	Uga_1726	0.998	0.000666667	0.0015	0
An. gambiae	Uga_1747	0.9983	0.000483046	0.0018	0
An. gambiae	Uga_1794	0.9987	0.000483046	0.0022	0
An. gambiae	Uga_1819	0.9969	0.000737865	0.0004	0
An. gambiae	Uga_1846	0.9966	0.000699206	0.0001	0
An. gambiae	Uga_3001	0.9953	0.00105935	0.0012	0
An. gambiae	Uga_1034	0.9979	0.000567646	0.0014	0
An. gambiae	Uga_1367	0.997	0.000816497	0.0005	0
An. gambiae	Uga_1375	0.993	0.00156347	0.0035	0
An. gambiae	Uga_1411	0.9818	0.00399444	0.0147	1
An. gambiae	Uga_243	0.9977	0.000823273	0.0012	0
An. gambiae	Uga_904	0.9973	0.000674949	0.0008	0
An. gambiae	q1_G1_r	0.9976	0.000699206	0.0011	0
An. gambiae	q1_C5	0.9988	0.000421637	0.0023	0
An. gambiae	q1_D5	0.9983	0.000483046	0.0018	0
An. gambiae	q1_H5	0.9981	0.000737865	0.0016	0
An. gambiae	q1_A6	0.982	0.0033665	0.0145	1
An. gambiae	q1_B6	0.9932	0.00161933	0.0033	0
An. gambiae	q1_D6	0.9935	0.00150923	0.003	0
An. gambiae	q1_F6	0.9981	0.000567646	0.0016	0
An. gambiae	q1_G6	0.9978	0.000632456	0.0013	0
An. gambiae	q1_A8	0.9969	0.000875595	0.0004	0
An. gambiae	q1_C8	0.9844	0.00306232	0.0121	1
An. gambiae	q1_D8	0.9721	0.0045326	0.0244	1
An. gambiae	q1_E8	0.9983	0.000483046	0.0018	0
An. gambiae	B13_res_2	0.9954	0.000966092	0.0011	0
An. gambiae	C3_sus_2	0.9966	0.00107497	0.0001	0
An. gambiae	C46_sus_2	0.9958	0.000918937	0.0007	0
An. gambiae	D24_res_2	0.9973	0.000674949	0.0008	0
An. gambiae	D23_res_2	0.9936	0.00164655	0.0029	0
An. gambiae	D79_res_2	0.9924	0.00150555	0.0041	0
An. gambiae	E96_sus_1	0.9966	0.000966092	0.0001	0
An. gambiae	A20_sus_2	0.9966	0.000843274	0.0001	0
An. gambiae	E129_sus_2	0.9957	0.00125167	0.0008	0
An. gambiae	E88_res_2	0.996	0.0011547	0.0005	0
An. gambiae	D140_res_2	0.9984	0.000516398	0.0019	0
An. gambiae	D19_sus_2	0.9859	0.0035103	0.0106	1
An. gambiae	E81_res_1	0.9983	0.000483046	0.0018	0
An. gambiae	E90_res_1	0.9982	0.000632456	0.0017	0
An. gambiae	D163_res_2	0.9841	0.00317805	0.0124	1
An. gambiae	D97_res_2	0.9874	0.00217051	0.0091	1
An. gambiae	D134_res_1	0.9878	0.00239444	0.0087	1
An. gambiae	D61_sus_2	0.9905	0.00227303	0.006	0
An. gambiae	B21_sus_1	0.998	0.000666667	0.0015	0
An. gambiae	C59_res_2	0.9984	0.000516398	0.0019	0
An. gambiae	D197_res_1	0.9982	0.000421637	0.0017	0
An. gambiae	A48_res_1	0.9957	0.00105935	0.0008	0
An. gambiae	A46_res_1	0.9943	0.00125167	0.0022	0
An. gambiae	E122_sus_1	0.997	0.000816497	0.0005	0
An. gambiae	E97_res_1	0.9981	0.000737865	0.0016	0
An. gambiae	D78_sus_2	0.9983	0.000483046	0.0018	0
An. gambiae	D130_sus_2	0.9925	0.00195789	0.004	0
An. gambiae	E103_sus_2	0.9966	0.00107497	0.0001	0
An. gambiae	A47_sus_2	0.9974	0.000516398	0.0009	0
An. gambiae	E108_res_2	0.9914	0.0017127	0.0051	0
An. gambiae	E1_sus_1	0.997	0.000816497	0.0005	0
An. gambiae	D189_res_1	0.9963	0.000674949	0.0002	0
An. gambiae	E126_sus_1	0.9983	0.000483046	0.0018	0
An. gambiae	E116_res_1	0.9812	0.00304777	0.0153	1
An. gambiae	D11_sus_1	0.9967	0.000948683	0.0002	0
An. gambiae	E109_sus_2	0.9949	0.00137032	0.0016	0
An. gambiae	D56_res_1	0.9978	0.000632456	0.0013	0
An. gambiae	Uga_765	0.9292	0.0086641	0.0673	1
An. gambiae	Uga_1844	0.9827	0.00356059	0.0138	1
An. gambiae	Uga_828	0.8719	0.0107129	0.1246	1
An. gambiae	Uga_958	0.9051	0.00864677	0.0914	1
An. gambiae	Uga_1818	0.9151	0.0076369	0.0814	1
An. gambiae	Uga_1845	0.8485	0.00516935	0.148	1
An. gambiae	Uga_992	0.8265	0.0106484	0.17	1
An. gambiae	Uga_481	0.9424	0.0107517	0.0541	1
An. gambiae	Uga_1766	0.9726	0.00523238	0.0239	1
An. gambiae	Uga_1665	0.9662	0.00571159	0.0303	1
An. gambiae	A46_res_2	0.8863	0.00934582	0.1102	1
hybrid	Uga_171	0.19	0.000816497	0.8065	1
hybrid	hybrid_1	0.5211	0.00159513	0.4754	1
hybrid	hybrid_10	0.7937	0.00305687	0.2028	1
hybrid	hybrid_13	0.5143	0.00319896	0.4822	1
hybrid	hybrid_3	0.9082	0.00352136	0.0883	1
hybrid	hybrid_4	0.1724	0.00126491	0.8241	1
hybrid	hybrid_5	0.9496	0.00365756	0.0469	1
hybrid	hybrid_8	0.818	0.00226078	0.1785	1
hybrid	hybrid_9	0.7087	0.003093	0.2878	1
hybrid	hybrid_12	0.1879	0.00137032	0.8086	1
hybrid	hybrid_14	0.4185	0.00108012	0.578	1
